# Supplementary material for: Coping Engagement as the Pathway from Psychological Empowerment to Life Satisfaction: A Mediation and Moderation Independent Analyses Among Women in Northern Peru
Source: Eur J Investig Health Psychol Educ. 2026 Jun 19;16(6):85. doi: 10.3390/ejihpe16060085 (PMC13298023; doi:10.3390/ejihpe16060085)
Supplement: Supplementary file 1 [file ejihpe-16-00085-s001.zip]

Archive with 1 entries (1 files):
- ejihpe-4248266-supplementary.pdf
